# Supplementary material for: CRNet: a multimodal deep convolutional neural network for customer revisit prediction
Source: J Big Data. 2023 Jan 3;10(1):1. doi: 10.1186/s40537-022-00674-4 (PMC9808691; doi:10.1186/s40537-022-00674-4)
Supplement: Supplementary file 1 — Additional file 1. Samples of the collected responses. [file 40537_2022_674_MOESM1_ESM.csv]

No	RestNo	Revisit	Comment	Rating
1	8472	0	I tried for 1/2 hr to cancel order. The promotion code did not work so I tried to cancel. I even called the restaurant and they had not received the order yet. So I should of been able to cancel. 1/2 hr later restaurant called and said it just came in. I felt bad for the restaurant and said just send it because I cannot cancel it on my phone app or computer. I will never do business with Uber in …	1
2	4914	1	I got an error 404 when attempting to edit a credit card entry. Oops - no testing, just coding? Or is the testing done by the same people who write the code? (Always a bad idea!). Programmers, when calculating a tip, use the subtotal of what is being purchased. Do you pay tips on taxes at a restaurant? Customers should not have to pay tips on fees and taxes; having those buttons for percentages b…	2
3	9007	0	****** has the worst customer service I've ever experienced. They continue to mess up their deliver orders; I constantly receive the wrong order. I have photos to prove that the order was not mine. When I speak with their agents over chat, they provide automated messages saying that they're "looking into a resolution". I went through two "chat agents" since they abruptly cancel chats without a re…	1
4	8808	0	Not at all happy as they stole part of my order and told me it was the fault of the shop and the shop said it was ******* fault. Will not be using them again.	3
5	1842	1	I am sad to say I am a delivery driver for doordash from the west coast and relocated here to Danville and not working for them at this time. That being said their drivers in this area are horrible so I discovered Uber Eats was in this area and decided to give you guys a try. Stellar job guys! My food arrived hot, in one piece, the drivers have been courteous and the order has been here on time o…	5
6	9320	1	I¡¯m not sure why the bad ratings but my experience with Uber customer service has been excellent. Delivery service has some issues but customer service has given me satisfying resolutions. I¡¯m a loyal customer and grateful for this service.	5
7	1254	1	It is a great app. One suggestion I wanted to make is the fact of giving the food to the right people. In many occasions my food was given to the wrong person. An idea that comes in mind that it can implement, is asking for an ID to confirm the name in the order with the person, and that way avoid giving orders to the wrong person.	4
8	3094	0	I was overcharged on the tip they made¡¦ I was overcharged on the tip, they made up a number higher than I gave and they refused to help me. I didn¡¯t get information until an hour later. They said it¡¯s too late to make any changes. I am furious.	1
9	7449	1	I tried to order subway and it canceled my order. I made 2 more attempts at 2 other locations and it canceled those as well. I went to doordash and my order was accepted. Idk if that was a glitch but I'm even more hungry and my time was wasted.	3
10	5729	0	I'm not happy. So I'm gonna tell you the truth. It's great cause your can order from places that normally don't deliver even though the food and taxes are ridiculously priced, but the delays have happened a bit too often then i get cold food and that certainly doesn't make me happy!!	3
